# Supplementary material for: Human RAD51 Protein Forms Amyloid-like Aggregates In Vitro
Source: Int J Mol Sci. 2022 Oct 1;23(19):11657. doi: 10.3390/ijms231911657 (PMC9570251; doi:10.3390/ijms231911657)
Supplement: Supplementary file 1 [file ijms-23-11657-s001.zip]

Archive with 1 entries (1 files):
- ijms-1907118-supplementary.pdf
